# Supplementary material for: Resprouting trees drive understory vegetation dynamics following logging in a temperate forest
Source: Sci Rep. 2020 Jun 8;10:9231. doi: 10.1038/s41598-020-65367-5 (PMC7280521; doi:10.1038/s41598-020-65367-5)
Supplement: Supplementary file 2 — Supplementary Table S1. [file 41598_2020_65367_MOESM2_ESM.xlsx]

## Sheet: Supplementary Table 1
Plot_number	Year	Cover	SR	Tree_dens	Sprout_biomass	Forest.type	SR_native	SR_alien	Cover_native	Cover_alien	Light	Temperature	Moisture	Fertility
1	2014	20	51	6	276616	Sprouting5	50	1	19.8304	0.16956	5.45	5.46	4.49	4.6
2	2014	35	45	8	293730	Sprouting5	44	1	34.7207	0.279338	5.16	5.62	4.61	4.65
3	2014	20	57	5	299776	Sprouting5	54	3	19.5214	0.478578	5.8	5.73	4.49	4.82
4	2014	15	52	3	178280	Sprouting5	49	3	14.6314	0.368591	5.37	5.59	4.77	5.06
5	2014	15	35	15	341339	Sprouting5	34	1	14.805	0.195003	5.07	5.55	4.66	5
6	2014	20	59	5	352695	Sprouting5	56	3	19.504	0.496008	5.48	5.68	4.69	4.94
7	2014	5	43	9	152381	Sprouting5	41	2	4.86071	0.139292	5.15	5.59	4.7	5.03
8	2014	18	60	1	390351	Sprouting5	55	5	17.1501	0.849928	5.32	5.42	4.65	4.73
9	2014	15	42	10	315274	Sprouting5	39	3	14.4845	0.515462	5.05	5.5	4.83	4.89
10	2014	35	74	6	289059	Sprouting5	68	6	33.2485	1.75155	5.66	5.61	4.85	5.02
11	2014	40	64	5	354037	Sprouting5	57	7	37.6458	2.35417	5.63	5.54	4.76	5.24
12	2014	45	68	7	289621	Sprouting5	65	3	44.1685	0.831528	5.46	5.57	4.56	4.53
13	2014	8	57	20	302378	Sprouting5	52	5	7.52403	0.475971	5.04	5.5	4.94	5.4
14	2014	7	40	6	444193	Sprouting5	37	3	6.66356	0.336435	4.69	5.46	4.94	5.3
15	2014	25	62	8	391290	Sprouting5	58	4	24.2949	0.705125	5.4	5.45	4.85	4.96
16	2014	5	36	1	423156	Sprouting5	34	2	4.76594	0.234059	4.65	5.45	5.13	5.36
1	2013	25	41	6	114975	Sprouting4	39	2	24.5333	0.466667	5.46	5.52	4.45	4.49
2	2013	45	48	8	137621	Sprouting4	44	4	43.3173	1.6827	5.51	5.59	4.67	4.89
3	2013	25	57	5	127318	Sprouting4	52	5	23.7565	1.24346	5.86	5.67	4.65	5
4	2013	12	50	3	96735	Sprouting4	47	3	11.5844	0.415578	5.7	5.5	4.79	5.2
5	2013	20	36	15	119889	Sprouting4	34	2	19.4257	0.574327	5.09	5.45	4.76	5.1
6	2013	30	66	5	167256	Sprouting4	61	5	28.4734	1.52665	5.52	5.67	4.64	4.66
7	2013	5	36	9	54241.8	Sprouting4	34	2	4.82383	0.176167	5.27	5.53	4.63	4.84
8	2013	18	53	1	145680	Sprouting4	51	2	17.5823	0.417671	5.24	5.53	4.81	4.65
9	2013	12	40	10	121937	Sprouting4	38	2	11.6645	0.335489	4.76	5.45	4.82	4.86
10	2013	30	72	6	128802	Sprouting4	67	5	28.5295	1.47054	5.8	5.69	4.72	4.94
11	2013	35	68	5	154390	Sprouting4	60	8	32.7879	2.21209	5.68	5.69	4.9	5.33
12	2013	50	65	7	139871	Sprouting4	62	3	49.1276	0.872365	5.45	5.58	4.58	4.57
13	2013	10	47	20	127837	Sprouting4	42	5	9.28776	0.712241	5.09	5.46	4.95	5.29
14	2013	10	35	6	167250	Sprouting4	34	1	9.88414	0.11586	4.56	5.35	5	5.22
15	2013	30	56	8	156909	Sprouting4	52	4	28.8655	1.13449	5.31	5.48	4.74	4.74
16	2013	5	42	1	161733	Sprouting4	39	3	4.79197	0.20803	5.13	5.54	4.86	5.08
1	2012	30	60	6	59799.8	Sprouting3	54	6	27.68	2.31998	5.5	5.67	4.6	5.04
2	2012	45	52	8	70645.4	Sprouting3	45	7	41.8586	3.14142	5.44	5.6	4.57	5.13
3	2012	25	56	5	64661.9	Sprouting3	49	7	23.1245	1.87549	5.85	5.68	4.67	4.96
4	2012	15	48	3	51142.9	Sprouting3	42	6	13.7956	1.20442	5.6	5.58	4.83	5.25
5	2012	25	43	15	61811	Sprouting3	40	3	23.7439	1.25611	5.03	5.44	4.84	5.31
6	2012	50	59	5	85793.2	Sprouting3	53	6	46.5071	3.49288	5.7	5.61	4.79	5.1
7	2012	15	46	9	28051.8	Sprouting3	40	6	13.6158	1.3842	5.63	5.46	4.81	5.38
8	2012	20	55	1	73407.9	Sprouting3	50	5	18.7088	1.29119	5.34	5.52	4.84	4.92
9	2012	15	34	10	64139.4	Sprouting3	31	3	14.3676	0.632382	5.19	5.53	4.83	4.97
10	2012	35	73	6	66153	Sprouting3	64	9	32.5782	2.42176	5.79	5.64	4.72	4.88
11	2012	60	76	5	79966.3	Sprouting3	65	11	54.6854	5.31461	5.73	5.64	4.92	5.37
12	2012	60	78	7	69027.5	Sprouting3	72	6	57.1958	2.80419	5.47	5.61	4.74	4.82
13	2012	10	44	20	69897.1	Sprouting3	41	3	9.42083	0.579167	5.25	5.52	4.87	5.03
14	2012	15	38	6	88845.7	Sprouting3	35	3	14.0897	0.910334	5.17	5.5	4.88	5.14
15	2012	35	52	8	83921.1	Sprouting3	49	3	34.1073	0.892673	5.3	5.36	4.81	4.76
16	2012	30	47	1	84063.5	Sprouting3	43	4	27.8753	2.12475	5.44	5.44	4.98	5.13
1	2011	50	80	6	31411.3	Sprouting2	65	15	43.3502	6.64977	5.85	5.64	4.81	5.5
2	2011	55	68	8	35582.7	Sprouting2	61	7	51.8937	3.10628	5.59	5.59	4.84	5.34
3	2011	40	78	5	31238.5	Sprouting2	65	13	35.805	4.19496	5.93	5.64	4.78	5.5
4	2011	35	82	3	27134.9	Sprouting2	70	12	31.4507	3.54933	6.04	5.58	4.85	5.37
5	2011	75	66	15	31596.4	Sprouting2	59	7	66.7054	8.29462	5.55	5.55	4.83	5.51
6	2011	70	88	5	42785.4	Sprouting2	77	11	63.5537	6.44629	5.96	5.64	4.95	5.27
7	2011	50	65	9	14220.9	Sprouting2	57	8	44.2981	5.70186	5.84	5.58	4.86	5.43
8	2011	50	80	1	35407.4	Sprouting2	72	8	46.6602	3.33983	5.75	5.63	4.76	5.04
9	2011	40	70	10	34131.2	Sprouting2	62	8	36.0821	3.91791	5.48	5.54	5.03	5.31
10	2011	70	97	6	33403.8	Sprouting2	84	13	63.5888	6.41115	5.89	5.56	4.85	5.26
11	2011	60	98	5	40734.2	Sprouting2	86	12	54.4845	5.51554	5.96	5.51	5.06	5.51
12	2011	75	101	7	31037	Sprouting2	89	12	69.4363	5.56366	5.84	5.62	4.74	5.01
13	2011	40	75	20	40584.2	Sprouting2	67	8	36.2857	3.71432	5.68	5.5	5.08	5.66
14	2011	65	68	6	48241.3	Sprouting2	63	5	58.974	6.02598	5.57	5.54	4.79	5.26
15	2011	65	86	8	45960.5	Sprouting2	78	8	60.5567	4.44332	5.71	5.49	5.03	5.15
16	2011	80	86	1	43070	Sprouting2	80	6	72.5828	7.41723	5.62	5.51	5.13	5.53
1	2010	30	80	6	19258.3	Sprouting0	64	16	25.0467	4.95328	5.92	5.62	4.73	5.54
2	2010	60	78	8	21000.9	Sprouting0	65	13	53.5774	6.42264	5.93	5.65	4.72	5.49
3	2010	65	75	5	17525.2	Sprouting0	61	14	54.9572	10.0428	5.9	5.72	4.78	5.49
4	2010	40	103	3	16622.1	Sprouting0	84	19	34.2164	5.78365	6.15	5.63	4.82	5.5
5	2010	75	86	15	18951.7	Sprouting0	72	14	67.8665	7.13351	5.87	5.66	4.79	5.3
6	2010	80	109	5	24904.5	Sprouting0	89	19	69.2971	10.7029	6.14	5.69	4.85	5.35
7	2010	70	79	9	8401.59	Sprouting0	65	14	60.4009	9.59913	5.97	5.63	4.78	5.38
8	2010	50	100	1	20115.1	Sprouting0	81	19	42.2711	7.7289	5.97	5.69	4.82	5.31
9	2010	40	97	10	21123.2	Sprouting0	80	17	33.5777	6.42228	5.98	5.58	4.97	5.6
10	2010	45	102	6	19845.7	Sprouting0	81	21	38.2974	6.70257	6.06	5.63	4.88	5.54
11	2010	50	104	5	24181.3	Sprouting0	84	20	41.9197	8.08027	5.96	5.57	5.01	5.67
12	2010	55	89	7	16188.1	Sprouting0	73	16	48.2875	6.71251	5.74	5.65	4.71	5
13	2010	55	84	20	27048.4	Sprouting0	73	11	47.5578	7.44224	5.85	5.48	5.11	5.71
14	2010	50	94	6	30263.9	Sprouting0	82	12	42.5716	7.42836	5.98	5.57	5.05	5.59
15	2010	55	98	8	29052.7	Sprouting0	86	12	48.7465	6.25346	5.89	5.53	4.99	5.34
16	2010	80	99	1	25601.4	Sprouting0	83	16	67.812	12.188	5.98	5.56	5.05	5.73
1	2009	30	48	6	0	Sprouting0	43	5	28.0193	1.98066	5.6	5.58	4.77	5.54
2	2009	50	60	8	0	Sprouting0	50	10	44.584	5.41595	5.7	5.66	4.79	5.61
3	2009	25	58	5	0	Sprouting0	52	6	22.4898	2.51021	5.56	5.58	4.76	5.35
4	2009	20	70	3	0	Sprouting0	59	11	17.4286	2.57142	5.89	5.63	4.86	5.47
5	2009	50	61	15	0	Sprouting0	55	6	46.4999	3.50007	5.61	5.54	4.83	5.4
6	2009	30	75	5	0	Sprouting0	64	11	26.8309	3.16907	6.1	5.64	5.03	5.57
7	2009	25	69	9	0	Sprouting0	59	10	21.7332	3.26682	6.08	5.67	4.89	5.4
8	2009	25	81	1	0	Sprouting0	70	11	22.0518	2.94815	5.79	5.55	4.92	5.42
9	2009	8	73	10	0	Sprouting0	62	11	7.13941	0.860585	5.66	5.61	4.92	5.49
10	2009	25	68	6	0	Sprouting0	59	9	21.9775	3.02248	5.91	5.65	4.82	5.3
11	2009	20	56	5	0	Sprouting0	47	9	17.3745	2.62547	5.71	5.53	5	5.35
12	2009	30	68	7	0	Sprouting0	60	8	27.0869	2.91312	5.6	5.63	4.77	4.92
13	2009	10	79	20	0	Sprouting0	67	12	8.80826	1.19174	5.88	5.59	4.97	5.66
14	2009	10	84	6	0	Sprouting0	72	12	8.7914	1.2086	5.83	5.62	5	5.69
15	2009	20	85	8	0	Sprouting0	73	12	17.6592	2.34083	5.76	5.6	4.9	5.27
16	2009	45	86	1	0	Sprouting0	74	12	39.9987	5.00129	5.85	5.57	5.12	5.68
1	2008	45	26	43	0	Undisturbed	26	0	45	0	4.68	5.47	4.64	4.91
2	2008	65	26	41	0	Undisturbed	26	0	65	0	4.69	5.47	4.69	4.92
3	2008	45	26	32	0	Undisturbed	26	0	45	0	4.5	5.53	4.65	4.79
4	2008	45	23	29	0	Undisturbed	23	0	45	0	4.48	5.38	4.78	4.81
5	2008	70	25	48	0	Undisturbed	25	0	70	0	4.36	5.44	4.68	4.83
6	2008	50	27	44	0	Undisturbed	27	0	50	0	4.42	5.44	4.77	4.92
7	2008	45	24	30	0	Undisturbed	24	0	45	0	4.74	5.44	4.64	4.86
8	2008	45	30	38	0	Undisturbed	30	0	45	0	4.52	5.32	4.68	4.63
9	2008	10	15	43	0	Undisturbed	15	0	10	0	3.93	5.56	4.79	4.57
10	2008	35	23	43	0	Undisturbed	23	0	35	0	4.41	5.39	4.77	4.86
11	2008	25	21	40	0	Undisturbed	21	0	25	0	4.33	5.27	4.81	4.76
12	2008	45	27	39	0	Undisturbed	27	0	45	0	4.12	5.41	4.77	4.76
13	2008	8	25	90	0	Undisturbed	25	0	8	0	3.79	5.36	5.04	5.09
14	2008	30	22	87	0	Undisturbed	22	0	30	0	4.24	5.46	4.86	4.71
15	2008	50	33	54	0	Undisturbed	33	0	50	0	4.72	5.47	4.63	4.38
16	2008	60	31	48	0	Undisturbed	31	0	60	0	4.43	5.47	4.9	5.03
